# Supplementary material for: Caraway Essential Oil as a Post-Preservative Agent in Low-Salt Cheese Brine
Source: Foods. 2025 Apr 8;14(8):1297. doi: 10.3390/foods14081297 (PMC12026341; doi:10.3390/foods14081297)
Supplement: Supplementary file 1 [file foods-14-01297-s001.zip]

Archive with 1 entries (1 files):
- foods-3557983-supplementary.pdf
